# Supplementary material for: Comparative transcriptome analysis reveals gene expression differences between two peach cultivars under saline-alkaline stress
Source: Hereditas. 2020 Mar 31;157:9. doi: 10.1186/s41065-020-00122-4 (PMC7110815; doi:10.1186/s41065-020-00122-4)
Supplement: Supplementary file 3 — Additional file 3: Table S3. Gene expression pattern for primary and secondary metabolisms. [file 41065_2020_122_MOESM3_ESM.xlsx]

## Sheet: Sheet1
Table S3. Gene expression pattern for primary and secondary metabolisms.
Gene ID	Log 2 Value	Annotation
Photosynthesis
ppa009987m	1.51588	light-harvesting chlorophyll a/b-binding protein
ppa010015m	1.99	light-harvesting chlorophyll a/b-binding protein
ppa010015m	1.99	light-harvesting chlorophyll a/b-binding protein
ppa010291m	-2.38998	hypothetical protein
Cell wall degradation
ppa004653m	-2.37449	endo-beta-1,4-glucanase
ppa004644m	-3.38761	hypothetical protein
ppa025914m	-2.20212	hypothetical protein
ppa002939m	-1.97074	endo-beta-1,4-glucanase
ppa023537m	-3.15907	hypothetical protein
ppa006739m	-2.57482	hypothetical protein
ppa005761m	-2.10281	pectase lyase
ppa005535m	-2.30729	hypothetical protein
ppa005699m	-2.75118	hypothetical protein
ppa004996m	-1.81496	hypothetical protein
ppa005391m	-2.36548	hypothetical protein
ppa003712m	-1.81843	hypothetical protein
ppa005767m	-3.58487	hypothetical protein
ppa018224m	-3.61609	hypothetical protein
Secondary metabolism
ppa002328m	3.92775	phenylalanine ammonia lyase
ppa000812m	-3.27199	hypothetical protein
ppa023946m	-6.30035	hypothetical protein
ppa008069m	1.82428	dihydroflavonol 4-reductase
ppa008791m	-2.10678	1-aminocyclopropane-1-carboxylate oxidase
ppa008516m	-1.86482	hypothetical protein
ppa005031m	-4.02449	hypothetical protein
ppa019396m	-5.74228	hypothetical protein
ppa008084m	2.457	hypothetical protein
ppa027053m	-2.73791	hypothetical protein
ppa001634m	-3.74659	lipoxygenase
ppa001817m	-3.29508	hypothetical protein
ppa008590m	-4.46361	hypothetical protein
ppa004722m	-2.43534	hypothetical protein
ppa002670m	-5.78764	hypothetical protein
Starch degradation
ppa003539m	-2.25207	Beta-amylase
ppa006402m	-1.84958	Alpha-amylase
